# Supplementary material for: Engineered Extracellular Vesicles with Compound-Induced Cargo Delivery to Solid Tumors
Source: Int J Mol Sci. 2023 May 27;24(11):9368. doi: 10.3390/ijms24119368 (PMC10253715; doi:10.3390/ijms24119368)
Supplement: Supplementary file 1 [file ijms-24-09368-s001.zip]

Archive with 1 entries (1 files):
- ijms-2326216-supplementary.pdf
